# Supplementary material for: In vitro isolation and identification of entomopathogenic fungus (Metarhizium pinghaense) and assessment of its virulence against whiteflies and aphids
Source: PLoS One. 2026 Jul 22;21(7):e0338072. doi: 10.1371/journal.pone.0338072 (PMC13390835; doi:10.1371/journal.pone.0338072)
Supplement: S1 Data — (XLSX) [file pone.0338072.s003.xlsx]

## Sheet: 4-instar of B. tabaci 
					Number of Death Insects										Metarhizium pinghaense SG-B
	Metarhizium pinghaense SG-B	4-instar of B. tabaci		Number of test insects	1	2	3	4	5	6	7	8	Total number of dead insects		Concentration	1	2	3	4	5	6	7	8		1×108spores/ml	1	2	3	4	5	6	7	8
	1×104	Repeation	1	30	0	0	0	5	8	9	11	11	11		1×10⁴conidia/ml	0	0	1.11111	16.6667	25.5556	30	34.4444	37.7778		SG-A	0	0	0	62.2222	85.5556	91.1111	93.3333	94.4444
			2	30	0	0	1	5	7	8	9	11	11		1×10⁵conidia/ml	0	0	3.33333	22.2222	30	32.2222	35.5556	37.7778		SG-B	0	0	14.4444	48.8889	62.2222	68.8889	71.1111	71.1111
			3	30	0	0	0	5	8	10	11	12	12		1×10⁶conidia/ml	0	0	4.44444	26.6667	35.5556	41.1111	43.3333	44.4444		SG-C	0	0	4.44444	55.5556	81.1111	84.4444	87.7778	87.7778
				30	0	0	0.333333	5	7.66667	9	10.3333	11.3333	11.3333		1×10⁷conidia/ml	0	0	5.55556	35.5556	47.7778	53.3333	53.3333	53.3333		SG-D	0	0	3.33333	48.8889	61.1111	65.5556	70	71.1111
					0	0	1.11111	16.6667	25.5556	30	34.4444	37.7778	37.7778		1×10⁸conidia/ml	0	0	14.4444	48.8889	62.2222	68.8889	71.1111	71.1111
	1×105	Repeation	1	30	0	0	1	6	9	10	10	10	10		CK	0	1.11111	1.11111	1.11111	1.11111	1.11111	1.11111	1.11
			2	30	0	0	1	7	9	10	12	13	13
			3	30	0	0	1	7	9	9	10	11	11
					0	0	1	6.66667	9	9.66667	10.6667	11.3333	11.3333
					0	0	3.33333	22.2222	30	32.2222	35.5556	37.7778	37.7778
	1×106	Repeation	1	30	0	0	2	9	12	13	13	13	13
			2	30	0	0	1	7	9	11	12	12	12
			3	30	0	0	1	8	11	13	14	15	15
				30	0	0	1.33333	8	10.6667	12.3333	13	13.3333	13.3333
					0	0	4.44444	26.6667	35.5556	41.1111	43.3333	44.4444	44.4444
	1×107	Repeation	1	30	0	0	1	9	14	16	16	16	16
			2	30	0	0	2	11	14	15	15	15	15
			3	30	0	0	2	12	15	17	17	17	17
					0	0	1.66667	10.6667	14.3333	16	16	16	16
					0	0	5.55556	35.5556	47.7778	53.3333	53.3333	53.3333	53.3333
	1×108	Repeation	1	30	0	0	3	13	18	22	23	23	23
			2	30	0	0	4	15	19	21	22	22	22
			3	30	0	0	6	16	19	19	19	19	19
					0	0	4.33333	14.6667	18.6667	20.6667	21.3333	21.3333	21.3333
					0	0	14.4444	48.8889	62.2222	68.8889	71.1111	71.1111	71.1111
	ck	Repeation	1	30	0	0	0	0	0	0	0	0
			2	30	0	0	1	1	1	1	1	1
			3	30	0	0	0	0	0	0	0	0
					0	0	0.333333	0.333333	0.333333	0.333333	0.333333	0.333333
					0	0	1.11111	1.11111	1.11111	1.11111	1.11111	1.11111
				Number of Death Insects
	Metarhizium pinghaense SG-A	4-instar of B. tabaci		Number of test insects	1	2	3	4	5	6	7	8	Total number of dead insects
	1×104	Repeation	1	30	0	0	2	6	9	11	12	13
			2	30	0	0	0	5	9	11	12	12
			3	30	0	0	0	6	10	12	13	14
				30	0	0	0.666667	5.66667	9.33333	11.3333	12.3333	13			Concentration	1	2	3	4	5	6	7	8
					0	0	2.22222	18.8889	31.1111	37.7778	41.1111	43.3333			1×10⁴conidia/ml	0	0	2.22222	18.8889	31.1111	37.7778	41.1111	43.3333
	1×105	Repeation	1	30	0	0	1	8	12	13	15	15			1×10⁵conidia/ml	0	0	2.22222	23.3333	40	44.4444	48.8889	51.1111
			2	30	0	0	1	7	12	14	15	16			1×10⁶conidia/ml	0	0	0	31.1111	48.8889	54.4444	56.6667	60
			3	30	0	0	0	6	12	13	14	15			1×10⁷conidia/ml	0	0	0	37.7778	56.6667	66.6667	71.1111	73.3333
				30	0	0	0.666667	7	12	13.3333	14.6667	15.3333			1×10⁸conidia/ml	0	0	0	62.2222	85.5556	91.1111	93.3333	94.4444
					0	0	2.22222	23.3333	40	44.4444	48.8889	51.1111			CK	0	0	1.11111	1.11111	1.11111	1.11111	1.11111	1.11111
	1×106	Repeation	1	30	0	0	0	10	15	17	18	19
			2	30	0	0	0	9	15	16	16	17
			3	30	0	0	0	9	14	16	17	18
				30	0	0	0	9.33333	14.6667	16.3333	17	18
					0	0	0	31.1111	48.8889	54.4444	56.6667	60
	1×107	Repeation	1	30	0	0	0	10	17	21	23	23
			2	30	0	0	0	11	17	20	21	22
			3	30	0	0	0	13	17	19	20	21
					0	0	0	11.3333	17	20	21.3333	22
					0	0	0	37.7778	56.6667	66.6667	71.1111	73.3333
	1×108	Repeation	1	30	0	0	0	20	28	30	30	30
			2	30	0	0	0	19	25	26	27	27
			3	30	0	0	0	17	24	26	27	28
					0	0	0	18.6667	25.6667	27.3333	28	28.3333
					0	0	0	62.2222	85.5556	91.1111	93.3333	94.4444
	ck	Repeation	1	30	0	0	0	0	0	0	0	0
			2	30	0	0	1	1	1	1	1	1
			3	30	0	0	0	0	0	0	0	0
					0	0	0.333333	0.333333	0.333333	0.333333	0.333333	0.333333
					0	0	1.11111	1.11111	1.11111	1.11111	1.11111	1.11111
							Number of Death Insects
			Metarhizium pinghaense SG-C	4-instar of B. tabaci		Number of test insects	1	2	3	4	5	6	7	8	Total number of dead insects		Metarhizium pinghaense SG-C
			1×104	Repeation	1	30	0	0	0	6	10	11	11	11	49		Concentration	1	2	3	4	5	6	7	8
					2	30	0	0	2	9	11	12	12	13	59		1×10⁴conidia/ml	0	0	2.22222	23.3333	33.3333	36.6667	37.7778	40
					3	30	0	0	0	6	9	10	11	12	48		1×10⁵conidia/ml	0	0	5.55556	23.3333	40	42.2222	44.4444	44.4444
						30	0	0	0.666667	7	10	11	11.3333	12			1×10⁶conidia/ml	0	0	4.44444	32.2222	48.8889	52.2222	54.4444	54.4444
							0	0	2.22222	23.3333	33.3333	36.6667	37.7778	40	52		1×10⁷conidia/ml	0	0	4.44444	42.2222	61.1111	65.5556	67.7778	67.7778
			1×105	Repeation	1	30	0	0	1	5	10	11	12	12	51		1×10⁸conidia/ml	0	0	4.44444	55.5556	81.1111	84.4444	87.7778	87.7778
					2	30	0	0	2	9	13	13	14	14	65		CK	0	0	1.11111	1.11111	1.11111	1.11111	1.11111	1.11111
					3	30	0	0	2	7	13	14	14	14	64
						30	0	0	1.66667	7	12	12.6667	13.3333	13.3333
							0	0	5.55556	23.3333	40	42.2222	44.4444	44.4444	60
			1×106	Repeation	1	30	0	0	2	11	16	17	18	18	82
					2	30	0	0	1	9	15	16	16	16	73
					3	30	0	0	1	9	13	14	15	15	67
						30	0	0	1.33333	9.66667	14.6667	15.6667	16.3333	16.3333
							0	0	4.44444	32.2222	48.8889	52.2222	54.4444	54.4444	74
			1×107	Repeation	1	30	0	0	0	11	18	20	20	20	89
					2	30	0	0	2	13	18	19	20	20	92
					3	30	0	0	2	14	19	20	21	21	97
						30	0	0	1.33333	12.6667	18.3333	19.6667	20.3333	20.3333
							0	0	4.44444	42.2222	61.1111	65.5556	67.7778	67.7778	92.6667
			1×108	Repeation	1	30	0	0	1	14	22	24	25	25	111
					2	30	0	0	1	18	26	27	28	28	128
					3	30	0	0	2	18	25	25	26	26	122
						30	0	0	1.33333	16.6667	24.3333	25.3333	26.3333	26.3333	120.333
							0	0	4.44444	55.5556	81.1111	84.4444	87.7778	87.7778
			ck	Repeation	1	30	0	0	0	0	0	0	0	0
					2	30	0	0	1	1	1	1	1	1
					3	30	0	0	0	0	0	0	0	0
						30	0	0	0.333333	0.333333	0.333333	0.333333	0.333333	0.333333
							0	0	1.11111	1.11111	1.11111	1.11111	1.11111	1.11111
							Number of Death Insects
			Metarhizium pinghaense SG-D	4-instar of B. tabaci		Number of test insects	1	2	3	4	5	6	7	8	Total number of dead insects
			1×104	Repeation	1	30	0	0	1	5	7	10	11	11	11		Metarhizium pinghaense SG-D
					2	30	0	0	0	6	7	9	9	9	9		Concentration	1	2	3	4	5	6	7	8
					3	30	0	0	0	8	9	11	11	11	11		1×10⁴conidia/ml	0	0	1.11111	21.1111	25.5556	33.3333	34.4444	34.4444
						30	0	0	0.333333	6.33333	7.66667	10	10.3333	10.3333			1×10⁵conidia/ml	0	0	2.22222	28.8889	34.4444	40	41.1111	41.1111
							0	0	1.11111	21.1111	25.5556	33.3333	34.4444	34.4444			1×10⁶conidia/ml	0	0	3.33333	32.2222	37.7778	42.2222	44.4444	44.4444
			1×105	Repeation	1	30	0	0	1	8	10	11	11	11	11		1×10⁷conidia/ml	0	0	2.22222	38.8889	44.4444	47.7778	51.1111	51.1111
					2	30	0	0	1	9	11	13	14	14	14		1×10⁸conidia/ml	0	0	3.33333	48.8889	61.1111	65.5556	70	71.1111
					3	30	0	0	0	9	10	12	12	12	12		CK	0	0	1.11111	1.11111	1.11111	1.11111	1.11111	1.11111
						30	0	0	0.666667	8.66667	10.3333	12	12.3333	12.3333
							0	0	2.22222	28.8889	34.4444	40	41.1111	41.1111
			1×106	Repeation	1	30	0	0	2	12	13	15	16	16	16
					2	30	0	0	0	8	10	11	12	12	12
					3	30	0	0	1	9	11	12	12	12	12
						30	0	0	1	9.66667	11.3333	12.6667	13.3333	13.3333
							0	0	3.33333	32.2222	37.7778	42.2222	44.4444	44.4444
			1×107	Repeation	1	30	0	0	1	13	15	16	17	17	17
					2	30	0	0	0	11	12	12	13	13	13
					3	30	0	0	1	11	13	15	16	16	16
						30	0	0	0.666667	11.6667	13.3333	14.3333	15.3333	15.3333
							0	0	2.22222	38.8889	44.4444	47.7778	51.1111	51.1111
			1×108	Repeation	1	30	0	0	1	14	16	17	19	20	20
					2	30	0	0	1	15	19	20	21	21	21
					3	30	0	0	1	15	20	22	23	23	23
						30	0	0	1	14.6667	18.3333	19.6667	21	21.3333
							0	0	3.33333	48.8889	61.1111	65.5556	70	71.1111
			ck	Repeation	1	30	0	0	0	0	0	0	0	0
					2	30	0	0	1	1	1	1	1	1
					3	30	0	0	0	0	0	0	0	0
						30	0	0	0.333333	0.333333	0.333333	0.333333	0.333333	0.333333
							0	0	1.11111	1.11111	1.11111	1.11111	1.11111	1.11111

## Sheet: 4-instar of A. gossypii
				Number of Death Insects
Metarhizium pinghaense SG-B	4-instar of Aphis gossypii		Number of test insects	1	2	3	4	5	6	7	8	Total number of dead insects
1×104	Repeation	1	30	0	1	2	3	3	3	3	3	3	Spore concentration	1	2	3	4	5	6	7	8		1×108spores/ml	1	2	3	4	5	6	7	8
		2	30	0	0	1	1	2	3	3	3	3	1×10⁴conidia/ml	0	1.11111	3.33333	6.66667	8.88889	12.2222	12.2222	12.2222		SG-A	0	54.4444	72.2222	84.4444	84.4444	91.1111	93.3333	96.6667
		3	30	0	0	0	2	3	5	5	5	5	1×10⁵conidia/ml	0	11.1111	17.7778	22.2222	24.4444	25.5556	26.6667	26.6667		SG-B	0	62.2222	70	71.1111	72.2222	72.2222	72.2222	72.2222
				0	0.333333	1	2	2.66667	3.66667	3.66667	3.66667	3.66667	1×10⁶conidia/ml	0	22.2222	30	35.5556	38.8889	38.8889	38.8889	38.8889		SG-C	0	36.6667	51.1111	55.5556	58.8889	58.8889	58.8889	58.8889
				0	1.11111	3.33333	6.66667	8.88889	12.2222	12.2222	12.2222	12.2222	1×10⁷conidia/ml	0	38.8889	51.1111	56.6667	60	60	60	60		SG-D	0	38.8889	57.7778	61.1111	61.1111	61.1111	61.1111	61.1111
1×105	Repeation	1	30	0	3	4	6	7	7	8	8	8	1×10⁸conidia/ml	0	62.2222	70	71.1111	72.2222	72.2222	72.2222	72.2222		CK
		2	30	0	4	7	8	8	9	9	9	9	CK	0	0	0	0	0	1.11111	2.22222	3.33333
		3	30	0	3	5	6	7	7	7	7	7
				0	3.33333	5.33333	6.66667	7.33333	7.66667	8	8	8
				0	11.1111	17.7778	22.2222	24.4444	25.5556	26.6667	26.6667	26.6667
1×106	Repeation	1	30	0	8	10	11	12	12	12	12	12
		2	30	0	5	6	8	9	9	9	9	9
		3	30	0	7	11	13	14	14	14	14	14
				0	6.66667	9	10.6667	11.6667	11.6667	11.6667	11.6667	11.6667
				0	22.2222	30	35.5556	38.8889	38.8889	38.8889	38.8889	38.8889
1×107	Repeation	1	30	0	12	15	17	18	18	18	18	18
		2	30	0	10	14	15	16	16	16	16	16
		3	30	0	13	17	19	20	20	20	20	20
				0	11.6667	15.3333	17	18	18	18	18	18
				0	38.8889	51.1111	56.6667	60	60	60	60	60
1×108	Repeation	1	30	0	17	20	21	22	22	22	22	22
		2	30	0	18	20	20	20	20	20	20	20
		3	30	0	21	23	23	23	23	23	23	23
				0	18.6667	21	21.3333	21.6667	21.6667	21.6667	21.6667	21.6667
				0	62.2222	70	71.1111	72.2222	72.2222	72.2222	72.2222	72.2222
ck	Repeation	1	30	0	0	0	0	0	1	1	1	1
		2	30	0	0	0	0	0	0	1	1	1
		3	30	0	0	0	0	0	0	0	1	1
			30	0	0	0	0	0	0.333333	0.666667	1	1
				0	0	0	0	0	1.11111	2.22222	3.33333	3.33333
				Number of Death Insects
Metarhizium pinghaense SG-A	4-instar of Aphis gossypii		Number of test insects	1	2	3	4	5	6	7	8	Total number of dead insects		Spore concentration	1	2	3	4	5	6	7	8
1×104	Repeation	1	30	0	6	8	8	8	8	8	8	8		1×10⁴conidia/ml	0	20	27.7778	27.7778	27.7778	27.7778	27.7778	27.7778
		2	30	0	5	8	8	8	8	8	8	8		1×10⁵conidia/ml	0	27.7778	35.5556	35.5556	35.5556	35.5556	35.5556	35.5556
		3	30	0	7	9	9	9	9	9	9	9		1×10⁶conidia/ml	0	40	55.5556	60	60	60	60	60
			30	0	6	8.33333	8.33333	8.33333	8.33333	8.33333	8.33333	8.33333		1×10⁷conidia/ml	0	45.5556	61.1111	68.8889	68.8889	68.8889	68.8889	68.8889
				0	20	27.7778	27.7778	27.7778	27.7778	27.7778	27.7778			1×10⁸conidia/ml	0	54.4444	72.2222	84.4444	84.4444	91.1111	93.3333	96.6667
1×105	Repeation	1	30	0	9	11	11	11	11	11	11	11		CK	0	0	0	0	0	1.11111	2.22222	3.33333
		2	30	0	7	9	9	9	9	9	9	9
		3	30	0	9	12	12	12	12	12	12	12
			30	0	8.33333	10.6667	10.6667	10.6667	10.6667	10.6667	10.6667	10.6667
				0	27.7778	35.5556	35.5556	35.5556	35.5556	35.5556	35.5556	35.5556
1×106	Repeation	1	30	0	11	16	17	17	17	17	17	17
		2	30	0	13	17	19	19	19	19	19	19
		3	30	0	12	17	18	18	18	18	18	18
			30	0	12	16.6667	18	18	18	18	18	18
				0	40	55.5556	60	60	60	60	60	60
1×107	Repeation	1	30	0	14	18	20	20	20	20	20	20
		2	30	0	12	17	20	20	20	20	20	20
		3	30	0	15	20	22	22	22	22	22	22
				0	13.6667	18.3333	20.6667	20.6667	20.6667	20.6667	20.6667	20.6667
				0	45.5556	61.1111	68.8889	68.8889	68.8889	68.8889	68.8889	68.8889
1×108	Repeation	1	30	0	16	20	24	24	27	28	30	27
		2	30	0	17	23	26	26	28	28	29	29
		3	30	0	16	22	26	26	27	28	28	28
				0	16.3333	21.6667	25.3333	25.3333	27.3333	28	29	28
				0	54.4444	72.2222	84.4444	84.4444	91.1111	93.3333	96.6667	93.3333
ck	Repeation	1	30	0	0	0	0	0	1	1	1
		2	30	0	0	0	0	0	0	1	1
		3	30	0	0	0	0	0	0	0	1
			30	0	0	0	0	0	0.333333	0.666667	1
				0	0	0	0	0	1.11111	2.22222	3.33333
				Number of Death Insects
Metarhizium pinghaense SG-C	4-instar of Aphis gossypii		Number of test insects	1	2	3	4	5	6	7	8	Total number of dead insects
1×104	Repeation	1	30	0	1	3	4	4	4	4	4	4		Spore concentration	1	2	3	4	5	6	7	8
		2	30	0	2	3	4	5	5	5	5	5		1×10⁴conidia/ml	0	6.66667	11.1111	14.4444	15.5556	15.5556	15.5556	15.5556
		3	30	0	3	4	5	5	5	5	5	5		1×10⁵conidia/ml	0	7.77778	15.5556	24.4444	26.6667	26.6667	26.6667	26.6667
			30	0	2	3.33333	4.33333	4.66667	4.66667	4.66667	4.66667			1×10⁶conidia/ml	0	17.7778	26.6667	32.2222	34.4444	34.4444	34.4444	34.4444
				0	6.66667	11.1111	14.4444	15.5556	15.5556	15.5556	15.5556			1×10⁷conidia/ml	0	26.6667	37.7778	45.5556	48.8889	48.8889	48.8889	48.8889
1×105	Repeation	1	30	0	2	5	8	8	8	8	8	8		1×10⁸conidia/ml	0	36.6667	51.1111	55.5556	58.8889	58.8889	58.8889	58.8889
		2	30	0	3	5	7	7	7	7	7	7		CK	0	0	0	0	0	1.11111	2.22222	3.33333
		3	30	0	2	4	7	9	9	9	9	9
				0	2.33333	4.66667	7.33333	8	8	8	8
				0	7.77778	15.5556	24.4444	26.6667	26.6667	26.6667	26.6667	8
1×106	Repeation	1	30	0	6	8	10	10	10	10	10	10
		2	30	0	5	8	10	11	11	11	11	11
		3	30	0	5	8	9	10	10	10	10	10
				0	5.33333	8	9.66667	10.3333	10.3333	10.3333	10.3333
				0	17.7778	26.6667	32.2222	34.4444	34.4444	34.4444	34.4444
1×107	Repeation	1	30	0	8	12	14	15	15	15	15	15
		2	30	0	7	10	13	14	14	14	14	14
		3	30	0	9	12	14	15	15	15	15	15
				0	8	11.3333	13.6667	14.6667	14.6667	14.6667	14.6667
				0	26.6667	37.7778	45.5556	48.8889	48.8889	48.8889	48.8889
1×108	Repeation	1	30	0	11	16	18	19	19	19	19	19
		2	30	0	10	13	14	15	15	15	15	15
		3	30	0	12	17	18	19	19	19	19	19
				0	11	15.3333	16.6667	17.6667	17.6667	17.6667	17.6667
				0	36.6667	51.1111	55.5556	58.8889	58.8889	58.8889	58.8889
ck	Repeation	1	30	0	0	0	0	0	1	1	1
		2	30	0	0	0	0	0	0	1	1
		3	30	0	0	0	0	0	0	0	1
			30	0	0	0	0	0	0.333333	0.666667	1
				0	0	0	0	0	1.11111	2.22222	3.33333
				Number of Death Insects
Metarhizium pinghaense SG-D	4-instar of Aphis gossypii		接虫数	1	2	3	4	5	6	7	8	Total number of dead insects
1×104	Repeation	1	30	0	2	6	6	6	6	6	6	38		Spore concentration	1	2	3	4	5	6	7	8
		2	30	0	3	4	4	4	4	4	4	4		1×10⁴conidia/ml	0	8.88889	17.7778	18.8889	18.8889	18.8889	18.8889	18.8889
		3	30	0	3	6	7	7	7	7	7	7		1×10⁵conidia/ml	0	12.2222	21.1111	30	30	30	30	30
			30	0	2.66667	5.33333	5.66667	5.66667	5.66667	5.66667	5.66667	16.3333		1×10⁶conidia/ml	0	16.6667	30	38.8889	38.8889	38.8889	38.8889	38.8889
				0	8.88889	17.7778	18.8889	18.8889	18.8889	18.8889	18.8889			1×10⁷conidia/ml	0	26.6667	42.2222	47.7778	47.7778	47.7778	47.7778	47.7778
1×105	Repeation	1	30	0	4	6	8	8	8	8	8	50		1×10⁸conidia/ml	0	38.8889	57.7778	61.1111	61.1111	61.1111	61.1111	61.1111
		2	30	0	3	6	9	9	9	9	9	54		CK	0	0	0	0	0	1.11111	2.22222	3.33333
		3	30	0	4	7	10	10	10	10	10	10
			30	0	3.66667	6.33333	9	9	9	9	9
				0	12.2222	21.1111	30	30	30	30	30	38
1×106	Repeation	1	30	0	5	8	11	11	11	11	11	68
		2	30	0	6	10	12	12	12	12	12	76
		3	30	0	4	9	12	12	12	12	12	73
			30	0	5	9	11.6667	11.6667	11.6667	11.6667	11.6667
				0	16.6667	30	38.8889	38.8889	38.8889	38.8889	38.8889	72.3333
1×107	Repeation	1	30	0	8	13	15	15	15	15	15	51
		2	30	0	7	11	13	13	13	13	13	44
		3	30	0	9	14	15	15	15	15	15	53
			30	0	8	12.6667	14.3333	14.3333	14.3333	14.3333	14.3333
				0	26.6667	42.2222	47.7778	47.7778	47.7778	47.7778	47.7778	49.3333
1×108	Repeation	1	30	0	12	18	19	19	19	19	19	125
		2	30	0	10	15	17	17	17	17	17	110
		3	30	0	13	19	19	19	19	19	19	127
				0	11.6667	17.3333	18.3333	18.3333	18.3333	18.3333	18.3333	120.667
				0	38.8889	57.7778	61.1111	61.1111	61.1111	61.1111	61.1111
ck	Repeation	1	30	0	0	0	0	0	1	1	1
		2	30	0	0	0	0	0	0	1	1
		3	30	0	0	0	0	0	0	0	1
			30	0	0	0	0	0	0.333333	0.666667	1
				0	0	0	0	0	1.11111	2.22222	3.33333

## Sheet: LC50 and LT50
LC50	4-instar of B. tabaci	Toxic regression equation	LC50 values（conidia/ml）	95% confidence interval （conidia/ml）
	SG-A	Y=-0.311＋0.368X	7.00×104	0.64×104-2.81×105
	SG-B	Y=-0.451＋0.211X	1.36×106	8.17×104-3.99×107
	SG-C	Y=-0.348＋0.338X	1.37×105	1.34×104-5.80×105
	SG-D	Y=-0.469＋0.215X	1.54×106	1.07×105-4.61×107
	4-instar of Aphis gossypii	Toxic regression equation	LC50 values（conidia/ml）	95% confidence interval （conidia/ml）
	SG-A	Y=-0.646＋0.398X	4.21×105	9.38×104-1.47×106
	SG-B	Y=-0.469＋0.215X	1.54×106	1.07×105-4.61×107
	SG-C	Y=-0.978＋0.306X	1.58×107	3.06×106-4.21×108
	SG-D	Y=-0.848＋0.278X	1.12×107	1.95×106-3.91×108
LT50	4-instar of B. tabaci	Toxic regression equation	LT50 values（d）	95% confidence interval （d）
1×108	SG-A	Y=-2.917＋4.24X	4.87	4.377-5.415
	SG-B	Y=-4.985＋8.049X	4.13	3.331-4.786
	SG-C	Y=-4.035＋6.373X	4.297	3.515-4.988
	SG-D	Y=-3.284＋4.646X	5.092	4.168-6.201
	4-instar of Aphis gossypii	Toxic regression equation	LT50 values（d）	95% confidence interval （d）
	SG-A	Y=-0.793＋1.906X	2.608	0.572-4.208
	SG-B	Y=-1.311＋3.606X	2.31	1.927-2.659
	SG-C	Y=-1.142＋1.812X	4.27	2.842-6.704
	SG-D	Y=-1.065＋1.818X	3.854	2.238-6.185

## Sheet: Cumulative mortality rate
	SG-A		94.44		5.09			SG-A
	SG-B		71.11		6.94			SG-B
	SG-C		87.78		5.09			SG-C
	SG-D		71.11		5.09			SG-D
	CK		1.11		1.92			CK
	Isolate		Repeation	Total number of dead insects	4-instar of B. tabaci
	SG-A		1	30	100			Isolate	Repeation	Total number of dead insects
			2	27	90			SG-A	1	27	90
			3	28	93.3333				2	29	96.6667
				28.3333	94.4444				3	28	93.3333
					0						93.3333
					0
	SG-B		1	23	76.6667
			2	22	73.3333			SG-B	1	22	73.3333
			3	19	63.3333				2	20	66.6667
				21.3333	71.1111				3	23	76.6667
											72.2222
	SG-C		1	25	83.3333
			2	28	93.3333			SG-C	1	19	63.3333
			3	26	86.6667				2	15	50
				26.3333	87.7778				3	19	63.3333
											58.8889
	SG-D		1	20	66.6667
			2	21	70			SG-D	1	19	63.3333
			3	23	76.6667				2	17	56.6667
				21.3333	71.1111				3	19	63.3333
	ck		1	0	0						61.1111
			2	1	3.33333			ck	1	1	3.33333
			3	0	0				2	1	3.33333
				0.333333	1.11111				3	1	3.33333
											3.33333
	Isolate		Regression equation	LC50 values（conidia/ml）(95%FL)	95% confidence interval
					（conidia/ml）
	SG-A	B. tabaci	Y=-0.311＋0.368X	7.00×104	0.64×104-2.81×105
		A. gossypii	Y=-0.646＋0.398X	4.21×105	9.38×104-1.47×106
	SG-B	B. tabaci	Y=-0.451＋0.211X	1.36×106	8.17×104-3.99×107
		A. gossypii	Y=-0.469＋0.215X	1.54×106	1.07×105-4.61×107
	SG-C	B. tabaci	Y=-0.348＋0.338X	1.37×105	1.34×104-5.80×105
		A. gossypii	Y=-0.978＋0.306X	1.58×107	3.06×106-4.21×108
		B. tabaci	Y=-0.469＋0.215X	1.54×106	1.07×105-4.61×107
	SG-D	A. gossypii	Y=-0.848＋0.278X	1.12×107	1.95×106-3.91×108
